# Supplementary material for: New sordarialean lineage Garciamycella chlamydospora (Sordariales, Schizotheciaceae) produces rare antifungal papulacandins
Source: IMA Fungus. 2026 Jan 14;17:e177411. doi: 10.3897/imafungus.17.177411 (PMC12824588; doi:10.3897/imafungus.17.177411)
Supplement: XML Treatment for Garciamycella [file imafungus.17.177411-treatment1.xml]

<!DOCTYPE tp:taxon-treatment
  PUBLIC "-//TaxonX//DTD Taxonomic Treatment Publishing DTD v0 20100105//EN" "tax-treatment-NSO.dtd">
<tp:taxon-treatment xmlns:tp="http://www.plazi.org/taxpub"><tp:treatment-meta><kwd-group><label>Taxon classification</label><kwd>
                <named-content content-type="kingdom">Animalia</named-content>
              </kwd><kwd>
                <named-content content-type="order">Sordariales</named-content>
              </kwd><kwd>
                <named-content content-type="family"> Schizotheciaceae</named-content>
              </kwd></kwd-group><mixed-citation publication-type="journal"><person-group><name><surname>Agudelo-Restrepo</surname><given-names>Manuela</given-names></name><name><surname>Hernández-Restrepo</surname><given-names>Margarita</given-names></name><name><surname>Ibrahim</surname><given-names>Mahmoud A.A.</given-names></name><name><surname>Charria-Girón</surname><given-names>Esteban</given-names></name><name><surname>Ebada</surname><given-names>Sherif S.</given-names></name><name><surname>Marin-Felix</surname><given-names>Yasmina</given-names></name></person-group><article-title>New sordarialean lineage
                    <italic><tp:taxon-name><tp:taxon-name-part taxon-name-part-type="genus" reg="Garciamycella">Garciamycella</tp:taxon-name-part> <tp:taxon-name-part taxon-name-part-type="species" reg="chlamydospora">chlamydospora</tp:taxon-name-part></tp:taxon-name></italic> (<italic><tp:taxon-name><tp:taxon-name-part taxon-name-part-type="order" reg="Sordariales">Sordariales</tp:taxon-name-part></tp:taxon-name></italic>,
                    <italic><tp:taxon-name><tp:taxon-name-part taxon-name-part-type="family" reg="Schizotheciaceae">Schizotheciaceae</tp:taxon-name-part></tp:taxon-name></italic>) produces rare antifungal papulacandins</article-title><source>IMA Fungus</source><day>14</day><month>01</month><year>2026</year><volume>17</volume><pub-id pub-id-type="doi">10.3897/imafungus.17.177411</pub-id></mixed-citation></tp:treatment-meta><tp:nomenclature><label/><tp:taxon-name>
              <object-id xmlns:xlink="http://www.w3.org/1999/xlink" content-type="arpha" xlink:type="simple">FD2F4DCA-91F2-5C4B-BF62-5A75463482BA</object-id>
              <tp:taxon-name-part taxon-name-part-type="genus" reg="Garciamycella">Garciamycella</tp:taxon-name-part>
              <object-id xmlns:xlink="http://www.w3.org/1999/xlink" content-type="mycobank" xlink:type="simple">861139</object-id>
            </tp:taxon-name><tp:taxon-authority>Y. Marín &amp; Hern.-Restr.</tp:taxon-authority><tp:taxon-status xmlns:xlink="http://www.w3.org/1999/xlink" xlink:type="simple">gen. nov.</tp:taxon-status></tp:nomenclature><tp:treatment-sec sec-type="Type species"><title>Type species.</title><p><italic><tp:taxon-name><tp:taxon-name-part taxon-name-part-type="genus" reg="Garciamycella">Garciamycella</tp:taxon-name-part> <tp:taxon-name-part taxon-name-part-type="species" reg="chlamydospora">chlamydospora</tp:taxon-name-part></tp:taxon-name></italic> Y. Marín &amp; Hern.-Restr.</p></tp:treatment-sec><tp:treatment-sec sec-type="Etymology"><title>Etymology.</title><p>Named in honor of the mycologist Dania García, an expert on the order <italic><tp:taxon-name><tp:taxon-name-part taxon-name-part-type="order" reg="Sordariales">Sordariales</tp:taxon-name-part></tp:taxon-name></italic>.</p></tp:treatment-sec><tp:treatment-sec sec-type="Description"><title>Description.</title><p><bold>Sexual morph. <italic>Ascomata</italic></bold> ostiolate, solitary or aggregated, superficial, dark brown to black, globose to pyriform, coriaceous, with papillate neck, wall of <italic>textura angularis</italic>. <bold><italic>Asci</italic></bold> cylindrical, stipitate, 8-spored, with an apical ring. Paraphyses filamentous, hyaline. <bold><italic>Ascospores</italic></bold> at first one-celled, hyaline, ellipsoidal, becoming transversely septate and two celled; upper cell brown to dark brown, obovoid to globose, smooth-walled, 1–2-septate, less frequently aseptate, truncate at the base, with an apical or lateral germ pore; lower cell hyaline to pale brown, conical, smooth-walled, aseptate or commonly 1–3-septate. <bold>Asexual morph. <italic>Conidiophores</italic></bold> mostly reduced to conidiogenous cells, irregularly grouped. <bold><italic>Conidiogenous cells</italic></bold> phialidic, hyaline to pale brown, cylindrical to lageniform, with a visible collarette. <bold><italic>Conidia</italic></bold>, sessile, borne singly along the vegetative hyphae, hyaline, spherical to subspherical, or ovate to elongate, smooth-walled. <bold><italic>Aleuriconidia</italic></bold> present along the hyphae, hyaline, subglobose to obovoid. <bold><italic>Chlamydospores</italic></bold> present or absent.</p></tp:treatment-sec><tp:treatment-sec sec-type="Notes"><title>Notes.</title><p><italic><tp:taxon-name><tp:taxon-name-part taxon-name-part-type="genus" reg="Garciamycella">Garciamycella</tp:taxon-name-part></tp:taxon-name></italic> is introduced here to accommodate a new species collected from the Netherlands, together with <italic><tp:taxon-name><tp:taxon-name-part taxon-name-part-type="genus" reg="Cercophora">Cercophora</tp:taxon-name-part> <tp:taxon-name-part taxon-name-part-type="species" reg="fici">fici</tp:taxon-name-part></tp:taxon-name></italic>, <italic><tp:taxon-name><tp:taxon-name-part taxon-name-part-type="genus" reg="Phialophora">Phialophora</tp:taxon-name-part> <tp:taxon-name-part taxon-name-part-type="species" reg="cyclaminis">cyclaminis</tp:taxon-name-part></tp:taxon-name></italic>, and a strain previously identified as <italic><tp:taxon-name><tp:taxon-name-part taxon-name-part-type="genus" reg="Cercophora">C.</tp:taxon-name-part> <tp:taxon-name-part taxon-name-part-type="species" reg="mirabilis">mirabilis</tp:taxon-name-part></tp:taxon-name></italic>. The type strain of <italic><tp:taxon-name><tp:taxon-name-part taxon-name-part-type="genus" reg="Ramophialophora">Ramophialophora</tp:taxon-name-part> <tp:taxon-name-part taxon-name-part-type="species" reg="globispora">globispora</tp:taxon-name-part></tp:taxon-name></italic> is also located within the monophyletic lineage representing this new genus, but it is not transferred due to incongruences in the morphological characterization. The structures described and illustrated by <xref ref-type="bibr" rid="B93">Zhang et al. (2017)</xref> more closely resemble penicillate fungi, which have not been previously reported in the order <italic><tp:taxon-name><tp:taxon-name-part taxon-name-part-type="order" reg="Sordariales">Sordariales</tp:taxon-name-part></tp:taxon-name></italic>. Therefore, this species is not transferred to <italic><tp:taxon-name><tp:taxon-name-part taxon-name-part-type="genus" reg="Garciamycella">Garciamycella</tp:taxon-name-part></tp:taxon-name></italic> until further studies confirm that the described fungus corresponds to the strain from which the sequences were generated.</p><p>The new genus is characterized by the production of ostiolate ascomata and 2-celled ascospores, with both the upper and lower cells being septate. Its closest phylogenetic relative is <italic><tp:taxon-name><tp:taxon-name-part taxon-name-part-type="genus" reg="Lundqvistomyces">Lundqvistomyces</tp:taxon-name-part></tp:taxon-name></italic>, which differs by producing ascospores with aseptate upper and lower cells (<xref ref-type="bibr" rid="B52">Marin-Felix et al. 2020</xref>). The asexual morph of <italic><tp:taxon-name><tp:taxon-name-part taxon-name-part-type="genus" reg="Garciamycella">Garciamycella</tp:taxon-name-part></tp:taxon-name></italic> consists of semi-macronematous conidiophores and conidiogenous cells with conspicuous collarettes that produce globose, hyaline conidia grouped in masses, which additionally form hyaline aleuriconidia along the vegetative hyphae. This latter type of conidia can also be found in other genera of <italic><tp:taxon-name><tp:taxon-name-part taxon-name-part-type="family" reg="Schizotheciaceae">Schizotheciaceae</tp:taxon-name-part></tp:taxon-name></italic>, e.g., <italic><tp:taxon-name><tp:taxon-name-part taxon-name-part-type="genus" reg="Naviculispora">Naviculispora</tp:taxon-name-part></tp:taxon-name></italic> and <italic><tp:taxon-name><tp:taxon-name-part taxon-name-part-type="genus" reg="Jugulospora">Jugulospora</tp:taxon-name-part></tp:taxon-name></italic>. However, the only genus presenting both conidiogenous cells with conspicuous collarettes and sessile conidia is <italic><tp:taxon-name><tp:taxon-name-part taxon-name-part-type="genus" reg="Pseudoschizothecium">Pseudoschizothecium</tp:taxon-name-part></tp:taxon-name></italic>. Both genera present ascospores with lower cells that are up to 3-septate and upper cells that are 1-septate, but this latter characteristic is more common in <italic><tp:taxon-name><tp:taxon-name-part taxon-name-part-type="genus" reg="Garciamycella">Garciamycella</tp:taxon-name-part></tp:taxon-name></italic> than in <italic><tp:taxon-name><tp:taxon-name-part taxon-name-part-type="genus" reg="Pseudoschizothecium">Pseudoschizothecium</tp:taxon-name-part></tp:taxon-name></italic>. The main characteristic distinguishing the two genera is the ascomatal neck, which is warty in <italic><tp:taxon-name><tp:taxon-name-part taxon-name-part-type="genus" reg="Pseudoschizothecium">Pseudoschizothecium</tp:taxon-name-part></tp:taxon-name></italic> and papillate in <italic><tp:taxon-name><tp:taxon-name-part taxon-name-part-type="genus" reg="Garciamycella">Garciamycella</tp:taxon-name-part></tp:taxon-name></italic>. It is of note that ascomatal morphology has been shown to be more informative for phylogenetic inference than ascospore morphology in the <italic><tp:taxon-name><tp:taxon-name-part taxon-name-part-type="order" reg="Sordariales">Sordariales</tp:taxon-name-part></tp:taxon-name></italic> (<xref ref-type="bibr" rid="B58">Miller and Huhndorf 2005</xref>).</p></tp:treatment-sec><ref-list><ref id="B93"><mixed-citation xmlns:xlink="http://www.w3.org/1999/xlink" xlink:type="simple">Zhang ZF, Liu F, Zhou X et al. (2017) Culturable mycobiota from Karst caves in China, with descriptions of 20 new species. Persoonia-Molecular Phylogeny and Evolution of <tp:taxon-name><tp:taxon-name-part taxon-name-part-type="kingdom">Fungi</tp:taxon-name-part></tp:taxon-name> 39(1): 1–31. <ext-link xlink:href="10.3767/persoonia.2017.39.01" ext-link-type="doi" xlink:type="simple">https://doi.org/10.3767/persoonia.2017.39.01</ext-link></mixed-citation><element-citation xmlns:xlink="http://www.w3.org/1999/xlink" xlink:type="simple"><person-group person-group-type="author"><name name-style="western"><surname>Zhang</surname><given-names>ZF</given-names></name><name name-style="western"><surname>Liu</surname><given-names>F</given-names></name><name name-style="western"><surname>Zhou X et al</surname></name></person-group><year>2017</year></element-citation><note content-type="brackets"><p>Zhang et al. (2017)</p></note><note content-type="plain"><p>Zhang et al. 2017</p></note></ref><ref id="B52"><mixed-citation xmlns:xlink="http://www.w3.org/1999/xlink" xlink:type="simple">Marin-Felix Y, Miller AN, Cano-Lira JF et al. (2020) Re-evaluation of the order <italic><tp:taxon-name><tp:taxon-name-part taxon-name-part-type="order">Sordariales</tp:taxon-name-part></tp:taxon-name></italic>: delimitation of <italic><tp:taxon-name><tp:taxon-name-part taxon-name-part-type="family">Lasiosphaeriaceae</tp:taxon-name-part></tp:taxon-name></italic> s. str., and introduction of the new families <italic><tp:taxon-name><tp:taxon-name-part taxon-name-part-type="family">Diplogelasinosporaceae</tp:taxon-name-part></tp:taxon-name></italic>, <italic><tp:taxon-name><tp:taxon-name-part taxon-name-part-type="genus">Naviculisporaceae</tp:taxon-name-part></tp:taxon-name></italic>, and <italic><tp:taxon-name><tp:taxon-name-part taxon-name-part-type="family">Schizotheciaceae</tp:taxon-name-part></tp:taxon-name></italic>. Microorganisms 8(9):1430. <ext-link xlink:href="10.3390/microorganisms8091430" ext-link-type="doi" xlink:type="simple">https://doi.org/10.3390/microorganisms8091430</ext-link></mixed-citation><element-citation xmlns:xlink="http://www.w3.org/1999/xlink" xlink:type="simple"><person-group person-group-type="author"><name name-style="western"><surname>Marin-Felix</surname><given-names>Y</given-names></name><name name-style="western"><surname>Miller</surname><given-names>AN</given-names></name><name name-style="western"><surname>Cano-Lira JF et al</surname></name></person-group><year>2020</year></element-citation><note content-type="brackets"><p>Marin-Felix et al. (2020)</p></note><note content-type="plain"><p>Marin-Felix et al. 2020</p></note></ref><ref id="B58"><mixed-citation xmlns:xlink="http://www.w3.org/1999/xlink" xlink:type="simple">Miller AN, Huhndorf S (2005) Multi-gene phylogenies indicate ascomal wall morphology is a better predictor of phylogenetic relationships than ascospore morphology in the <italic><tp:taxon-name><tp:taxon-name-part taxon-name-part-type="order">Sordariales</tp:taxon-name-part></tp:taxon-name></italic> (<italic><tp:taxon-name><tp:taxon-name-part taxon-name-part-type="genus">Ascomycota</tp:taxon-name-part></tp:taxon-name></italic>, <tp:taxon-name><tp:taxon-name-part taxon-name-part-type="kingdom">Fungi</tp:taxon-name-part></tp:taxon-name>). Molecular Phylogenetics and Evolution 35(1): 60–75. <ext-link xlink:href="10.1016/j.ympev.2005.01.007" ext-link-type="doi" xlink:type="simple">https://doi.org/10.1016/j.ympev.2005.01.007</ext-link></mixed-citation><element-citation xmlns:xlink="http://www.w3.org/1999/xlink" xlink:type="simple"><person-group person-group-type="author"><name name-style="western"><surname>Miller</surname><given-names>AN</given-names></name><name name-style="western"><surname>Huhndorf</surname><given-names>S</given-names></name></person-group><year>2005</year></element-citation><note content-type="brackets"><p>Miller and Huhndorf (2005)</p></note><note content-type="plain"><p>Miller and Huhndorf 2005</p></note></ref></ref-list></tp:taxon-treatment>
