# Supplementary material for: New sordarialean lineage Garciamycella chlamydospora (Sordariales, Schizotheciaceae) produces rare antifungal papulacandins
Source: IMA Fungus. 2026 Jan 14;17:e177411. doi: 10.3897/imafungus.17.177411 (PMC12824588; doi:10.3897/imafungus.17.177411)
Supplement: XML Treatment for Garciamycella chlamydospora [file imafungus.17.177411-treatment2.xml]

<!DOCTYPE tp:taxon-treatment
  PUBLIC "-//TaxonX//DTD Taxonomic Treatment Publishing DTD v0 20100105//EN" "tax-treatment-NSO.dtd">
<tp:taxon-treatment xmlns:tp="http://www.plazi.org/taxpub"><tp:treatment-meta><kwd-group><label>Taxon classification</label><kwd>
                <named-content content-type="kingdom">Animalia</named-content>
              </kwd><kwd>
                <named-content content-type="order">Sordariales</named-content>
              </kwd><kwd>
                <named-content content-type="family"> Schizotheciaceae</named-content>
              </kwd></kwd-group><mixed-citation publication-type="journal"><person-group><name><surname>Agudelo-Restrepo</surname><given-names>Manuela</given-names></name><name><surname>Hernández-Restrepo</surname><given-names>Margarita</given-names></name><name><surname>Ibrahim</surname><given-names>Mahmoud A.A.</given-names></name><name><surname>Charria-Girón</surname><given-names>Esteban</given-names></name><name><surname>Ebada</surname><given-names>Sherif S.</given-names></name><name><surname>Marin-Felix</surname><given-names>Yasmina</given-names></name></person-group><article-title>New sordarialean lineage
                    <italic><tp:taxon-name><tp:taxon-name-part taxon-name-part-type="genus" reg="Garciamycella">Garciamycella</tp:taxon-name-part> <tp:taxon-name-part taxon-name-part-type="species" reg="chlamydospora">chlamydospora</tp:taxon-name-part></tp:taxon-name></italic> (<italic><tp:taxon-name><tp:taxon-name-part taxon-name-part-type="order" reg="Sordariales">Sordariales</tp:taxon-name-part></tp:taxon-name></italic>,
                    <italic><tp:taxon-name><tp:taxon-name-part taxon-name-part-type="family" reg="Schizotheciaceae">Schizotheciaceae</tp:taxon-name-part></tp:taxon-name></italic>) produces rare antifungal papulacandins</article-title><source>IMA Fungus</source><day>14</day><month>01</month><year>2026</year><volume>17</volume><pub-id pub-id-type="doi">10.3897/imafungus.17.177411</pub-id></mixed-citation></tp:treatment-meta><tp:nomenclature><label/><tp:taxon-name><object-id xmlns:xlink="http://www.w3.org/1999/xlink" content-type="arpha" xlink:type="simple">1DB0F4EF-43EA-5261-AA5B-D1E0F133D223</object-id><tp:taxon-name-part taxon-name-part-type="genus" reg="Garciamycella">Garciamycella</tp:taxon-name-part> <tp:taxon-name-part taxon-name-part-type="species" reg="chlamydospora">chlamydospora</tp:taxon-name-part><object-id xmlns:xlink="http://www.w3.org/1999/xlink" content-type="mycobank" xlink:type="simple">861140</object-id></tp:taxon-name><tp:taxon-authority>Hern.-Restr. &amp; Y. Marín</tp:taxon-authority><tp:taxon-status xmlns:xlink="http://www.w3.org/1999/xlink" xlink:type="simple">sp. nov.</tp:taxon-status><xref ref-type="fig" rid="F2">Fig. 2</xref></tp:nomenclature><tp:treatment-sec sec-type="Etymology"><title>Etymology.</title><p>From Greek chlamydos-, cloak, and from Latin – spora, spore.</p><fig id="F2" position="float" orientation="portrait"><object-id xmlns:xlink="http://www.w3.org/1999/xlink" content-type="doi" xlink:type="simple">10.3897/imafungus.17.177411.figure2</object-id><object-id xmlns:xlink="http://www.w3.org/1999/xlink" content-type="arpha" xlink:type="simple">567B8702-11FB-51E1-B811-708096363128</object-id><label>Figure 2.</label><caption><p><italic><tp:taxon-name><tp:taxon-name-part taxon-name-part-type="genus" reg="Garciamycella">Garciamycella</tp:taxon-name-part> <tp:taxon-name-part taxon-name-part-type="species" reg="chlamydospora">chlamydospora</tp:taxon-name-part></tp:taxon-name></italic> (ex-type strain <abbrev xmlns:xlink="http://www.w3.org/1999/xlink" content-type="institution" xlink:title="Westerdijk Fungal Biodiversity Institute, Utrecht, the Netherlands" xlink:type="simple">CBS</abbrev> 150388). <bold>A–D</bold> Conidiogenous cells and conidia. <bold>E–H</bold> Chlamydospores. <bold>I</bold> Aleuriconidia. Scale bars: 10 µm.</p></caption><graphic xmlns:xlink="http://www.w3.org/1999/xlink" xlink:href="imafungus-17-e177411-g002.jpg" id="oo_1511907.jpg" position="float" orientation="portrait" xlink:type="simple"><uri content-type="original_file" xlink:type="simple">https://binary.pensoft.net/fig/1511907</uri></graphic></fig></tp:treatment-sec><tp:treatment-sec sec-type="Type material"><title>Type material.</title><p>The Netherlands, Rotterdam, isolated from garden soil, 2017, col. F., M. &amp; L. Blok, isol. A. Giraldo JW184011 (holotype designated here <abbrev xmlns:xlink="http://www.w3.org/1999/xlink" content-type="institution" xlink:title="Westerdijk Fungal Biodiversity Institute, Utrecht, the Netherlands" xlink:type="simple">CBS</abbrev> H-25778, ex-type strain <abbrev xmlns:xlink="http://www.w3.org/1999/xlink" content-type="institution" xlink:title="Westerdijk Fungal Biodiversity Institute, Utrecht, the Netherlands" xlink:type="simple">CBS</abbrev> 150388).</p></tp:treatment-sec><tp:treatment-sec sec-type="Description"><title>Description.</title><p><bold><italic>Vegetative hyphae</italic></bold> septate, branched, hyaline to subhyaline, smooth- and thin-walled, 1.5–3 µm wide. <bold>Asexual morph. <italic>Conidiophores</italic></bold> semi-macronematous, mostly reduced to conidiogenous cells. <bold><italic>Conidiogenous cells</italic></bold> phialidic, intercalary, terminal or lateral, cylindrical, subcylindrical to lageniform, straight to flexuous, subhyaline or pale brown, 8.5–25 µm long, 2–3 wide at the base, 0.5–1 µm wide at the apex, bearing conspicuous collarettes. <bold><italic>Conidia</italic></bold> one-celled, smooth- and thin-walled, globose to subglobose, 2–2.5 µm diam., guttulate. <bold><italic>Aleurioconidia</italic></bold> borne singly along the vegetative hyphae, hyaline, subglobose to ovoid, smooth-walled, 3.5–5 × 2.5–3 µm. <bold><italic>Chlamydospores</italic></bold> multicellular, starting in chains, later grouping irregularly, composed of globose, ellipsoidal, or irregular shape, sometimes constricted, brown to dark brown cells, up to 17 µm diam. <bold>Sexual morph</bold> not observed.</p></tp:treatment-sec><tp:treatment-sec sec-type="Cultural characterization"><title>Cultural characterization.</title><p>Colonies on OA attaining 17–23 mm at 25 °C in 14 d, velvety to slightly cottony, umbonate, margins regular, greyed-orange (165A) with white center; reverse grey (201A). Colonies on <abbrev xmlns:xlink="http://www.w3.org/1999/xlink" xlink:title="potato–carrot agar" xlink:type="simple">PCA</abbrev> reaching 48–71 mm at 25 °C in 14 d, velvety to cottony, umbonate, margins fimbriate, grey (201A–B) with greyed-orange (165A–D) margins; reverse brown (200A–D). Colonies on <abbrev xmlns:xlink="http://www.w3.org/1999/xlink" xlink:title="potato dextrose agar" xlink:type="simple">PDA</abbrev> attaining 17–22 mm at 25 °C in 14 d, velvety to slightly cottony, umbonate, margins fringed, white to greyed-white (156A–D) with grey (201A) center; reverse greyed-orange (165C–D) with darker greyed-orange (165A) center. Colonies on <abbrev xmlns:xlink="http://www.w3.org/1999/xlink" xlink:title="malt extract agar" xlink:type="simple">MEA</abbrev> attaining 14–22 mm at 25 °C in 14 d, velvety to slightly cottony, umbonate, margins fringed, greyed-yellow (156A–C) to greyed-yellow (161A–D); reverse greyed-yellow (161A–D) with greyed-orange (165A) center.</p></tp:treatment-sec><tp:treatment-sec sec-type="Notes"><title>Notes.</title><p>This new species, isolated from soil in the Netherlands, is characterized by the production of an exclusively asexual state. Similar to <italic><tp:taxon-name><tp:taxon-name-part taxon-name-part-type="genus" reg="Garciamycella">G.</tp:taxon-name-part> <tp:taxon-name-part taxon-name-part-type="species" reg="cyclaminis">cyclaminis</tp:taxon-name-part></tp:taxon-name></italic>, it forms conidia singly along the vegetative hyphae as well as on semi-macronematous conidiophores, with phialides bearing conspicuous collarettes. Both species can be distinguished by the production of brown, thick-walled chlamydospores in <italic><tp:taxon-name><tp:taxon-name-part taxon-name-part-type="genus" reg="Garciamycella">G.</tp:taxon-name-part> <tp:taxon-name-part taxon-name-part-type="species" reg="chlamydospora">chlamydospora</tp:taxon-name-part></tp:taxon-name></italic>, which are absent in <italic><tp:taxon-name><tp:taxon-name-part taxon-name-part-type="genus" reg="Garciamycella">G.</tp:taxon-name-part> <tp:taxon-name-part taxon-name-part-type="species" reg="cyclaminis">cyclaminis</tp:taxon-name-part></tp:taxon-name></italic>, as well as by the smaller aleuriconidia in <italic><tp:taxon-name><tp:taxon-name-part taxon-name-part-type="genus" reg="Garciamycella">G.</tp:taxon-name-part> <tp:taxon-name-part taxon-name-part-type="species" reg="chlamydospora">chlamydospora</tp:taxon-name-part></tp:taxon-name></italic>. Moreover, <italic><tp:taxon-name><tp:taxon-name-part taxon-name-part-type="genus" reg="Garciamycella">G.</tp:taxon-name-part> <tp:taxon-name-part taxon-name-part-type="species" reg="cyclaminis">cyclaminis</tp:taxon-name-part></tp:taxon-name></italic> produces a sexual morph. Both type strains of <italic><tp:taxon-name><tp:taxon-name-part taxon-name-part-type="genus" reg="Garciamycella">G.</tp:taxon-name-part> <tp:taxon-name-part taxon-name-part-type="species" reg="cyclaminis">cyclaminis</tp:taxon-name-part></tp:taxon-name></italic> and <italic><tp:taxon-name><tp:taxon-name-part taxon-name-part-type="genus" reg="Garciamycella">G.</tp:taxon-name-part> <tp:taxon-name-part taxon-name-part-type="species" reg="chlamydospora">chlamydospora</tp:taxon-name-part></tp:taxon-name></italic> were isolated from the Netherlands; however, <italic><tp:taxon-name><tp:taxon-name-part taxon-name-part-type="genus" reg="Garciamycella">G.</tp:taxon-name-part> <tp:taxon-name-part taxon-name-part-type="species" reg="cyclaminis">cyclaminis</tp:taxon-name-part></tp:taxon-name></italic> was isolated from plant material, with an additional strain reported from herbivorous animal dung in Australia.</p></tp:treatment-sec></tp:taxon-treatment>
