# Supplementary material for: New sordarialean lineage Garciamycella chlamydospora (Sordariales, Schizotheciaceae) produces rare antifungal papulacandins
Source: IMA Fungus. 2026 Jan 14;17:e177411. doi: 10.3897/imafungus.17.177411 (PMC12824588; doi:10.3897/imafungus.17.177411)
Supplement: XML Treatment for Garciamycella cyclaminis [file imafungus.17.177411-treatment3.xml]

<!DOCTYPE tp:taxon-treatment
  PUBLIC "-//TaxonX//DTD Taxonomic Treatment Publishing DTD v0 20100105//EN" "tax-treatment-NSO.dtd">
<tp:taxon-treatment xmlns:tp="http://www.plazi.org/taxpub"><tp:treatment-meta><kwd-group><label>Taxon classification</label><kwd>
                <named-content content-type="kingdom">Animalia</named-content>
              </kwd><kwd>
                <named-content content-type="order">Sordariales</named-content>
              </kwd><kwd>
                <named-content content-type="family"> Schizotheciaceae</named-content>
              </kwd></kwd-group><mixed-citation publication-type="journal"><person-group><name><surname>Agudelo-Restrepo</surname><given-names>Manuela</given-names></name><name><surname>Hernández-Restrepo</surname><given-names>Margarita</given-names></name><name><surname>Ibrahim</surname><given-names>Mahmoud A.A.</given-names></name><name><surname>Charria-Girón</surname><given-names>Esteban</given-names></name><name><surname>Ebada</surname><given-names>Sherif S.</given-names></name><name><surname>Marin-Felix</surname><given-names>Yasmina</given-names></name></person-group><article-title>New sordarialean lineage
                    <italic><tp:taxon-name><tp:taxon-name-part taxon-name-part-type="genus" reg="Garciamycella">Garciamycella</tp:taxon-name-part> <tp:taxon-name-part taxon-name-part-type="species" reg="chlamydospora">chlamydospora</tp:taxon-name-part></tp:taxon-name></italic> (<italic><tp:taxon-name><tp:taxon-name-part taxon-name-part-type="order" reg="Sordariales">Sordariales</tp:taxon-name-part></tp:taxon-name></italic>,
                    <italic><tp:taxon-name><tp:taxon-name-part taxon-name-part-type="family" reg="Schizotheciaceae">Schizotheciaceae</tp:taxon-name-part></tp:taxon-name></italic>) produces rare antifungal papulacandins</article-title><source>IMA Fungus</source><day>14</day><month>01</month><year>2026</year><volume>17</volume><pub-id pub-id-type="doi">10.3897/imafungus.17.177411</pub-id></mixed-citation></tp:treatment-meta><tp:nomenclature><label/><tp:taxon-name><object-id xmlns:xlink="http://www.w3.org/1999/xlink" content-type="arpha" xlink:type="simple">35E8D489-8311-547F-AFBD-13A1EE187824</object-id><tp:taxon-name-part taxon-name-part-type="genus" reg="Garciamycella">Garciamycella</tp:taxon-name-part> <tp:taxon-name-part taxon-name-part-type="species" reg="cyclaminis">cyclaminis</tp:taxon-name-part><object-id xmlns:xlink="http://www.w3.org/1999/xlink" content-type="mycobank" xlink:type="simple">861148</object-id></tp:taxon-name><tp:taxon-authority>(J.F.H. Beyma) Hern.-Restr. &amp; Y. Marín</tp:taxon-authority><tp:taxon-status xmlns:xlink="http://www.w3.org/1999/xlink" xlink:type="simple">comb. nov.</tp:taxon-status><xref ref-type="fig" rid="F3">Fig. 3</xref></tp:nomenclature><tp:treatment-sec sec-type="Basionym"><title>Basionym.</title><p><italic><tp:taxon-name><tp:taxon-name-part taxon-name-part-type="genus" reg="Phialophora">Phialophora</tp:taxon-name-part> <tp:taxon-name-part taxon-name-part-type="species" reg="cyclaminis">cyclaminis</tp:taxon-name-part></tp:taxon-name></italic> J.F.H. Beyma, Antonie van Leeuwenhoek 8: 115. 1942.</p><fig id="F3" position="float" orientation="portrait"><object-id xmlns:xlink="http://www.w3.org/1999/xlink" content-type="doi" xlink:type="simple">10.3897/imafungus.17.177411.figure3</object-id><object-id xmlns:xlink="http://www.w3.org/1999/xlink" content-type="arpha" xlink:type="simple">649980B3-44CE-5E54-855B-331B5673F3A6</object-id><label>Figure 3.</label><caption><p><italic><tp:taxon-name><tp:taxon-name-part taxon-name-part-type="genus" reg="Garciamycella">Garciamycella</tp:taxon-name-part> <tp:taxon-name-part taxon-name-part-type="species" reg="cyclaminis">cyclaminis</tp:taxon-name-part></tp:taxon-name></italic> (<abbrev xmlns:xlink="http://www.w3.org/1999/xlink" content-type="institution" xlink:title="Westerdijk Fungal Biodiversity Institute, Utrecht, the Netherlands" xlink:type="simple">CBS</abbrev> 120402). <bold>A</bold> Ascoma. <bold>B, C</bold> Papillate neck. <bold>D</bold> Ascomatal wall of textura angularis. <bold>E</bold> Asci. <bold>F–H</bold> Ascospores. <bold>I</bold> Conidiogenous cells and conidia. <bold>J, K</bold> Sessile conidia. Scale bars: 10 µm.</p></caption><graphic xmlns:xlink="http://www.w3.org/1999/xlink" xlink:href="imafungus-17-e177411-g003.jpg" id="oo_1511908.jpg" position="float" orientation="portrait" xlink:type="simple"><uri content-type="original_file" xlink:type="simple">https://binary.pensoft.net/fig/1511908</uri></graphic></fig></tp:treatment-sec><tp:treatment-sec sec-type="Type material"><title>Type material.</title><p>The Netherlands, Aalsmeer, from <italic><tp:taxon-name><tp:taxon-name-part taxon-name-part-type="genus" reg="Cyclamen">Cyclamen</tp:taxon-name-part> <tp:taxon-name-part taxon-name-part-type="species" reg="persicum">persicum</tp:taxon-name-part></tp:taxon-name></italic>, Oct. 1942, J.W. Roodenburg (holotype <abbrev xmlns:xlink="http://www.w3.org/1999/xlink" content-type="institution" xlink:title="Westerdijk Fungal Biodiversity Institute, Utrecht, the Netherlands" xlink:type="simple">CBS</abbrev> H-7579, ex-type strain <abbrev xmlns:xlink="http://www.w3.org/1999/xlink" content-type="institution" xlink:title="Westerdijk Fungal Biodiversity Institute, Utrecht, the Netherlands" xlink:type="simple">CBS</abbrev> 166.42).</p></tp:treatment-sec><tp:treatment-sec sec-type="Additional material examined"><title>Additional material examined.</title><p>Australia, Victoria, Eucalyptus forest near Healesville, Wallaby dung, 24 Jul. 1998, A. Bell, <abbrev xmlns:xlink="http://www.w3.org/1999/xlink" content-type="institution" xlink:title="Westerdijk Fungal Biodiversity Institute, Utrecht, the Netherlands" xlink:type="simple">CBS</abbrev> 120402.</p></tp:treatment-sec><tp:treatment-sec sec-type="Description"><title>Description.</title><p><bold><italic>Vegetative hyphae</italic></bold> composed of hyaline to pale brown, smooth, septate hyphae 2–3.5 µm diam. <bold>Sexual morph. <italic>Ascomata</italic></bold> 176.5–407.5 × 150.5–382 µm, ostiolate, solitary or aggregated, superficial, dark brown to black, globose to subglobose, membranaceous, with papillate neck up to 237.5 µm, wall of <italic>textura angularis</italic>. <bold><italic>Asci</italic></bold> cylindrical, stipitate, 8-spored, with an apical ring, scarce, fast evanescent. <bold><italic>Paraphyses</italic></bold> filamentous, hyaline. <bold><italic>Ascospores</italic></bold> at first one-celled, hyaline, ellipsoidal, becoming transversely septate and two celled; upper cell brown to dark brown, obovoid, smooth-walled, 1–2-septate, less frequently aseptate, truncate at the base, with an apical to lateral germ pore, 15–21 × 7–9.5 µm; lower cell hyaline to pale brown, conical, smooth-walled, aseptate or commonly 1–2(–3)-septate, 26.5–40.5 × 4–6 µm. <bold>Asexual morph. <italic>Conidiophores</italic></bold> semi-macronematous, often reduced to conidiogenous cells, or septate, branched, subhyaline to pale brown, smooth-walled, with cell walls usually thicker than those of the vegetative hyphae. <bold><italic>Conidiogenous cells</italic></bold> phialidic, terminal, intercalary or lateral, mostly lageniform, sometimes subcylindrical, 10–32 µm long, 2–3 µm wide at the base, 0.5–1 µm wide at the apex, subhyaline to pale brown, bearing conspicuous collarettes. <bold><italic>Conidia</italic></bold> one-celled, hyaline, smooth- and thin-walled, globose to subglobose, 2–2.5(–3) µm diam., guttulate. <bold><italic>Aleuriconidia</italic></bold> borne singly along the vegetative hyphae, hyaline, subglobose to obovoid or ellipsoidal, smooth-walled, 3.5–8 × 2–3 µm. <bold><italic>Chlamydospores</italic></bold> not observed.</p></tp:treatment-sec><tp:treatment-sec sec-type="Cultural characterization"><title>Cultural characterization.</title><p>Colonies on OA attaining 40–45 mm at 25 °C in 14 d, velvety to cottony, slightly raised to convex with papillate surface, grey (201A–D), margin regular and darker (greyed orange (177A)) or irregular to fimbriate; reverse greyed-green (197A–B to 195A–B), margin brown (200C–D) regular or crenate. Colonies on <abbrev xmlns:xlink="http://www.w3.org/1999/xlink" xlink:title="potato–carrot agar" xlink:type="simple">PCA</abbrev> reaching 38–48 mm at 25 °C in 14 d, flat with moderate amount of aerial mycelium restricted to the center, other mycelium submerged, greyed orange (177A) to grey (201C), margin irregular, fimbriate; reverse greyed-orange (165B to 177A). Colonies on <abbrev xmlns:xlink="http://www.w3.org/1999/xlink" xlink:title="potato dextrose agar" xlink:type="simple">PDA</abbrev> attaining 40–45 mm at 25 °C in 14 d, velvety to slightly cottony, slightly raised to convex with papillate surface, greyed orange (177A), brown (200A–B) to the periphery, margin regular, fimbriate to irregular and lobate; reverse brown (200A–B). Colonies on <abbrev xmlns:xlink="http://www.w3.org/1999/xlink" xlink:title="malt extract agar" xlink:type="simple">MEA</abbrev> attaining 35–45 mm at 25 °C in 14 d, cottony, slightly raised to convex with papillate surface, greyed orange (177A) to grey (201C), margins regular, fimbriate to crenate, greyed-orange (165B) to brown (200B); reverse brown (200A–B).</p></tp:treatment-sec><tp:treatment-sec sec-type="Notes"><title>Notes.</title><p>The type strain of <italic><tp:taxon-name><tp:taxon-name-part taxon-name-part-type="genus" reg="Phialophora">Phialophora</tp:taxon-name-part> <tp:taxon-name-part taxon-name-part-type="species" reg="cyclaminis">cyclaminis</tp:taxon-name-part></tp:taxon-name></italic> was located within the monophyletic lineage representing <italic><tp:taxon-name><tp:taxon-name-part taxon-name-part-type="genus" reg="Garciamycella">Garciamycella</tp:taxon-name-part></tp:taxon-name></italic> and is therefore here transferred to this new genus. Moreover, it clustered without phylogenetic distance from <abbrev xmlns:xlink="http://www.w3.org/1999/xlink" content-type="institution" xlink:title="Westerdijk Fungal Biodiversity Institute, Utrecht, the Netherlands" xlink:type="simple">CBS</abbrev> 120402, which was previously considered a reference strain for <italic><tp:taxon-name><tp:taxon-name-part taxon-name-part-type="genus" reg="Cercophora">C.</tp:taxon-name-part> <tp:taxon-name-part taxon-name-part-type="species" reg="mirabilis">mirabilis</tp:taxon-name-part></tp:taxon-name></italic>, delimiting the genus to the lineage including this strain, as this is the type species of <italic><tp:taxon-name><tp:taxon-name-part taxon-name-part-type="genus" reg="Cercophora">Cercophora</tp:taxon-name-part></tp:taxon-name></italic> (Huang et al. 2021). However, as previously discussed, this strain did not sporulate and was never examined morphologically (Marin-Felix and Miller 2022). In the present study, the fungus sporulated, allowing a detailed morphological analysis. Our observations revealed that the strain produces ascospores with septate upper and lower cells, a character not reported in <italic><tp:taxon-name><tp:taxon-name-part taxon-name-part-type="genus" reg="Cercophora">C.</tp:taxon-name-part> <tp:taxon-name-part taxon-name-part-type="species" reg="mirabilis">mirabilis</tp:taxon-name-part></tp:taxon-name></italic> (<xref ref-type="bibr" rid="B19">Fuckel 1870</xref>). Therefore, this strain is not suitable as a reference strain for the type species of <italic><tp:taxon-name><tp:taxon-name-part taxon-name-part-type="genus" reg="Cercophora">Cercophora</tp:taxon-name-part></tp:taxon-name></italic>.</p><p>The anamorph of <italic><tp:taxon-name><tp:taxon-name-part taxon-name-part-type="genus" reg="Garciamycella">G.</tp:taxon-name-part> <tp:taxon-name-part taxon-name-part-type="species" reg="cyclaminis">cyclaminis</tp:taxon-name-part></tp:taxon-name></italic> is similar to that of <italic><tp:taxon-name><tp:taxon-name-part taxon-name-part-type="genus" reg="Garciamycella">G.</tp:taxon-name-part> <tp:taxon-name-part taxon-name-part-type="species" reg="chlamydospora">chlamydospora</tp:taxon-name-part></tp:taxon-name></italic> (see morphological comparison above). In contrast, the teleomorph is similar to that observed in <italic><tp:taxon-name><tp:taxon-name-part taxon-name-part-type="genus" reg="Garciamycella">G.</tp:taxon-name-part> <tp:taxon-name-part taxon-name-part-type="species" reg="fici">fici</tp:taxon-name-part></tp:taxon-name></italic>. The two species can be differentiated by the size of the ascomata (400–600 × 350–500 µm in <italic><tp:taxon-name><tp:taxon-name-part taxon-name-part-type="genus" reg="Garciamycella">G.</tp:taxon-name-part> <tp:taxon-name-part taxon-name-part-type="species" reg="fici">fici</tp:taxon-name-part></tp:taxon-name></italic> vs. 176.5–407.5 × 150.5–382 µm in <italic><tp:taxon-name><tp:taxon-name-part taxon-name-part-type="genus" reg="Garciamycella">G.</tp:taxon-name-part> <tp:taxon-name-part taxon-name-part-type="species" reg="cyclaminis">cyclaminis</tp:taxon-name-part></tp:taxon-name></italic>). Moreover, an anamorph has not been observed in <italic><tp:taxon-name><tp:taxon-name-part taxon-name-part-type="genus" reg="Garciamycella">G.</tp:taxon-name-part> <tp:taxon-name-part taxon-name-part-type="species" reg="fici">fici</tp:taxon-name-part></tp:taxon-name></italic>.</p></tp:treatment-sec><ref-list><ref id="B19"><mixed-citation xmlns:xlink="http://www.w3.org/1999/xlink" xlink:type="simple">Fuckel L (1870) Symbolae mycologicae. Beiträge zur Kenntniss der Rheinischen Pilze. Jahrbücher des Nassauischen Vereins für Naturkunde 23-24: 1–459. <ext-link xlink:href="10.5962/bhl.title.47117" ext-link-type="doi" xlink:type="simple">https://doi.org/10.5962/bhl.title.47117</ext-link></mixed-citation><element-citation xmlns:xlink="http://www.w3.org/1999/xlink" xlink:type="simple"><person-group person-group-type="author"><name name-style="western"><surname>Fuckel</surname><given-names>L</given-names></name></person-group><year>1870</year></element-citation><note content-type="brackets"><p>Fuckel (1870)</p></note><note content-type="plain"><p>Fuckel 1870</p></note></ref></ref-list></tp:taxon-treatment>
