# Supplementary material for: New sordarialean lineage Garciamycella chlamydospora (Sordariales, Schizotheciaceae) produces rare antifungal papulacandins
Source: IMA Fungus. 2026 Jan 14;17:e177411. doi: 10.3897/imafungus.17.177411 (PMC12824588; doi:10.3897/imafungus.17.177411)
Supplement: XML Treatment for Garciamycella fici [file imafungus.17.177411-treatment4.xml]

<!DOCTYPE tp:taxon-treatment
  PUBLIC "-//TaxonX//DTD Taxonomic Treatment Publishing DTD v0 20100105//EN" "tax-treatment-NSO.dtd">
<tp:taxon-treatment xmlns:tp="http://www.plazi.org/taxpub"><tp:treatment-meta><kwd-group><label>Taxon classification</label><kwd>
                <named-content content-type="kingdom">Animalia</named-content>
              </kwd><kwd>
                <named-content content-type="order">Sordariales</named-content>
              </kwd><kwd>
                <named-content content-type="family"> Schizotheciaceae</named-content>
              </kwd></kwd-group><mixed-citation publication-type="journal"><person-group><name><surname>Agudelo-Restrepo</surname><given-names>Manuela</given-names></name><name><surname>Hernández-Restrepo</surname><given-names>Margarita</given-names></name><name><surname>Ibrahim</surname><given-names>Mahmoud A.A.</given-names></name><name><surname>Charria-Girón</surname><given-names>Esteban</given-names></name><name><surname>Ebada</surname><given-names>Sherif S.</given-names></name><name><surname>Marin-Felix</surname><given-names>Yasmina</given-names></name></person-group><article-title>New sordarialean lineage
                    <italic><tp:taxon-name><tp:taxon-name-part taxon-name-part-type="genus" reg="Garciamycella">Garciamycella</tp:taxon-name-part> <tp:taxon-name-part taxon-name-part-type="species" reg="chlamydospora">chlamydospora</tp:taxon-name-part></tp:taxon-name></italic> (<italic><tp:taxon-name><tp:taxon-name-part taxon-name-part-type="order" reg="Sordariales">Sordariales</tp:taxon-name-part></tp:taxon-name></italic>,
                    <italic><tp:taxon-name><tp:taxon-name-part taxon-name-part-type="family" reg="Schizotheciaceae">Schizotheciaceae</tp:taxon-name-part></tp:taxon-name></italic>) produces rare antifungal papulacandins</article-title><source>IMA Fungus</source><day>14</day><month>01</month><year>2026</year><volume>17</volume><pub-id pub-id-type="doi">10.3897/imafungus.17.177411</pub-id></mixed-citation></tp:treatment-meta><tp:nomenclature><label/><tp:taxon-name><object-id xmlns:xlink="http://www.w3.org/1999/xlink" content-type="arpha" xlink:type="simple">C3596473-CDBC-5F47-A427-E01D2E371A17</object-id><tp:taxon-name-part taxon-name-part-type="genus" reg="Garciamycella">Garciamycella</tp:taxon-name-part> <tp:taxon-name-part taxon-name-part-type="species" reg="fici">fici</tp:taxon-name-part><object-id xmlns:xlink="http://www.w3.org/1999/xlink" content-type="mycobank" xlink:type="simple">861234</object-id></tp:taxon-name><tp:taxon-authority>(Tennakoon, C.H. Kuo &amp; K.D. Hyde) Y. Marín &amp; Hern.-Restr.</tp:taxon-authority><tp:taxon-status xmlns:xlink="http://www.w3.org/1999/xlink" xlink:type="simple">comb. nov.</tp:taxon-status></tp:nomenclature><tp:treatment-sec sec-type="Basionym"><title>Basionym.</title><p><italic><tp:taxon-name><tp:taxon-name-part taxon-name-part-type="genus" reg="Cercophora">Cercophora</tp:taxon-name-part> <tp:taxon-name-part taxon-name-part-type="species" reg="fici">fici</tp:taxon-name-part></tp:taxon-name></italic> Tennakoon, C.H. Kuo &amp; K.D. Hyde, Fungal Diversity 108: 186. 2021.</p></tp:treatment-sec><tp:treatment-sec sec-type="Notes"><title>Notes.</title><p>This species produces a teleomorph stage similar to that of <italic><tp:taxon-name><tp:taxon-name-part taxon-name-part-type="genus" reg="Garciamycella">G.</tp:taxon-name-part> <tp:taxon-name-part taxon-name-part-type="species" reg="cyclaminis">cyclaminis</tp:taxon-name-part></tp:taxon-name></italic>, consisting of ostiolate ascomata and ascospores with septate upper and lower cells. Although this septation is not mentioned in the original description of the taxon, it can be readily observed in the illustrations (<xref ref-type="bibr" rid="B75">Tennakoon et al. 2021</xref>). See the morphological differences discussed in the Notes section for <italic><tp:taxon-name><tp:taxon-name-part taxon-name-part-type="genus" reg="Garciamycella">G.</tp:taxon-name-part> <tp:taxon-name-part taxon-name-part-type="species" reg="cyclaminis">cyclaminis</tp:taxon-name-part></tp:taxon-name></italic>. The upper cell is described and illustrated as hyaline; however, this may be a consequence of immaturity, as pigmentation develops at later stages.</p></tp:treatment-sec><ref-list><ref id="B75"><mixed-citation xmlns:xlink="http://www.w3.org/1999/xlink" xlink:type="simple">Tennakoon DS, Kuo CH, Maharachchikumbura SS et al. (2021) Taxonomic and phylogenetic contributions to <italic><tp:taxon-name><tp:taxon-name-part taxon-name-part-type="genus">Celtis</tp:taxon-name-part> <tp:taxon-name-part taxon-name-part-type="species">formosana</tp:taxon-name-part></tp:taxon-name></italic>, <italic><tp:taxon-name><tp:taxon-name-part taxon-name-part-type="genus">Ficus</tp:taxon-name-part> <tp:taxon-name-part taxon-name-part-type="species">ampelas</tp:taxon-name-part></tp:taxon-name></italic>, <italic><tp:taxon-name><tp:taxon-name-part taxon-name-part-type="genus">F.</tp:taxon-name-part> <tp:taxon-name-part taxon-name-part-type="species">septica</tp:taxon-name-part></tp:taxon-name></italic>, <italic><tp:taxon-name><tp:taxon-name-part taxon-name-part-type="genus">Macaranga</tp:taxon-name-part> <tp:taxon-name-part taxon-name-part-type="species">tanarius</tp:taxon-name-part></tp:taxon-name></italic> and <italic><tp:taxon-name><tp:taxon-name-part taxon-name-part-type="genus">Morus</tp:taxon-name-part> <tp:taxon-name-part taxon-name-part-type="species">australis</tp:taxon-name-part></tp:taxon-name></italic> leaf litter inhabiting microfungi. Fungal Diversity 108: 1–215. <ext-link xlink:href="10.1007/s13225-021-00474-w" ext-link-type="doi" xlink:type="simple">https://doi.org/10.1007/s13225-021-00474-w</ext-link></mixed-citation><element-citation xmlns:xlink="http://www.w3.org/1999/xlink" xlink:type="simple"><person-group person-group-type="author"><name name-style="western"><surname>Tennakoon</surname><given-names>DS</given-names></name><name name-style="western"><surname>Kuo</surname><given-names>CH</given-names></name><name name-style="western"><surname>Maharachchikumbura SS et al</surname></name></person-group><year>2021</year></element-citation><note content-type="brackets"><p>Tennakoon et al. (2021)</p></note><note content-type="plain"><p>Tennakoon et al. 2021</p></note></ref></ref-list></tp:taxon-treatment>
